# Supplementary material for: Metabolic perceptrons for neural computing in biological systems
Source: Nat Commun. 2019 Aug 28;10:3880. doi: 10.1038/s41467-019-11889-0 (PMC6713752; doi:10.1038/s41467-019-11889-0)
Supplement: Supplementary file 4 — Source Data [file 41467_2019_11889_MOESM4_ESM.xlsx]

## Sheet: Fig. 1
		Fig 1c									Fig 1d										Fig 1e										Fig 1f
concentrations	Mean	sd	Model					concentrations	NC	sd	Mean	sd	Model					concentrations	NC	sd	Mean	sd	Model					concentrations	NC	sd	Mean	sd	Model
0	137.125	52.754	129.556					0	10.4204	10.4204	33.8345	5.98263	138.321					0	2.57852	0.964539	0.699758	1.51903	106.796					0	2.87343	0.87706	68.1852	24.74	106.796
1	152.43	26.1702	134.302					1	9.23047	9.23047	36.7622	5.93129	142.004					1	3.7958	1.28107	1.08396	0.890681	107.254					1	3.84028	1.42962	100.962	37.4052	111.238
10	196.303	15.8185	228.778					10	9.79441	9.79441	178.683	20.1818	216.074					10	5.24782	0.932223	22.441	4.6442	116.68					10	4.30107	0.731954	303.484	122.23	199.226
20	370.604	52.0781	366.597					20	10.3964	10.3964	392.192	59.4466	326.762					20	5.2595	0.517627	77.2469	13.8992	131.579					20	4.10726	0.917198	453.409	61.3862	326.082
100	1340.75	104.55	1345.38					100	11.4423	11.4423	1170.9	136.908	1215.65					100	5.96722	1.53072	428.577	131.405	302.826					100	22.1786	1.96911	1167.72	277.132	1178.78
200	1974	76.2754	1940.67					200	10.2864	10.2864	1595.29	337.672	1863.39					200	5.39615	1.45021	711.044	98.9664	542.466					200	47.2332	7.50953	1436.27	412.567	1659.35
500	2401.96	116.823	2471.77					500	13.4354	13.4354	2364.5	432.442	2529.08					500	9.12759	1.64752	1208.37	175.431	1110.96					500	157.587	22.4071	1970.07	69.836	2066.14
1000	2702.14	8.75755	2658.25					1000	14.149	14.149	2691.25	555.375	2786.04					1000	22.8056	4.48089	1329.62	76.5407	1601.44					1000	433.074	76.723	2103.43	74.1348	2204.35
											Transducer data										Transducer data							NC			Transducer data
	1	2	3								1	2	3								1	2	3					1	2	3	1	2	3
	152.977	180.136	78.2631								28.833	32.2084	40.4621								1.59165	1.5618	-1.05418					3.70595	1.95775	2.95658	47.4656	61.5128	95.5771
	130.009	146.094	181.186								32.0713	34.7859	43.4293								2.02952	0.260832	0.961512					5.25729	3.86518	2.39838	67.7344	93.6777	141.473
	196.507	180.384	212.019								155.828	186.166	194.054								23.1756	17.4733	26.6741					4.52294	4.89642	3.48385	175.412	316.158	418.883
	364.204	322.021	425.586								324.908	437.604	414.064								72.9183	66.0271	92.7954					5.15257	3.73207	3.43713	491.294	409.24	459.692
	1370.81	1224.46	1426.98								1046.66	1148.38	1317.68								574.21	318.875	392.647					23.728	19.9628	22.8451	1224.01	866.764	1412.39
	2056.46	1905.97	1959.58								1334.98	1474.04	1976.84								618.334	815.26	699.537					55.2318	40.3339	46.134	970.039	1584.62	1754.14
	2506.5	2275.86	2423.53								2178.11	1846.2	3069.19								1228.7	1023.66	1372.76					131.736	171.445	169.581	1949.61	1956.29	2004.3
	2692.43	2704.54	2709.44								2050.8	3039.95	2982.99								1252.85	1405.93	1330.07					463.306	423.311	412.606	2105.68	2098.66	2105.95

## Sheet: Fig. 2
	hip	benzal	Model (Fig. 2c)	Mean (Fig. 2b)	sd
1	0	0	48.3903	47.515	34.8585
2	0	1	50.4032	27.9712	28.9399
3	0	10	90.2714	84.8892	59.2059
4	0	20	147.751	158.354	92.4153
5	0	100	534.119	475.062	185.332
6	0	500	936.189	903.233	213.803
7	0	1000	998.814	919.111	213.819
8	1	0	49.6788	30.0588	19.7452
9	1	1	52.5218	28.1977	29.3724
10	1	10	94.1374	93.3351	56.4819
11	1	20	152.033	159.44	84.5118
12	1	100	536.491	381.377	79.8772
13	1	500	936.374	732.908	122.586
14	1	1000	998.856	1166.61	236.542
15	10	0	75.5913	86.2145	50.3808
16	10	1	80.6164	81.1944	49.339
17	10	10	130.871	139.937	76.1301
18	10	20	190.746	188.635	96.2674
19	10	100	557.122	470.004	173.425
20	10	500	938.014	804.201	224.085
21	10	1000	999.231	1134.18	295.328
22	20	0	114.314	175.069	115.394
23	20	1	120.09	124.176	84.0242
24	20	10	173.654	231.445	163.592
25	20	20	233.281	273.802	134.089
26	20	100	578.599	463.788	134.58
27	20	500	939.788	704.211	44.1048
28	20	1000	999.642	1063.24	377.376
29	100	0	425.282	597.298	288.778
30	100	1	429.636	470.327	285.014
31	100	10	467.01	490.077	278.203
32	100	20	504.908	587.176	308.142
33	100	100	707.792	557.048	123.661
34	100	500	952.332	930.162	287.909
35	100	1000	1002.71	1092.14	349.894
36	500	0	884.774	862.962	369.971
37	500	1	885.275	794.76	190.456
38	500	10	889.662	877.49	145.788
39	500	20	894.301	938.556	119.456
40	500	100	924.259	1036.41	163.604
41	500	500	988.921	1181.84	208.206
42	500	1000	1013.8	1270.34	369.709
43	1000	0	974.667	886.953	220.345
44	1000	1	974.789	891.235	131.797
45	1000	10	975.868	899.482	134.698
46	1000	20	977.034	1087.89	166.085
47	1000	100	985.256	1111.72	233.74
48	1000	500	1009.02	1158.32	274.925
49	1000	1000	1021.96	1478.61	287.917
						hip
1			0	1	10	20	100	500	1000
		0	76.1852	50.0368	132.455	221.482	739.259	1149.25	886.457
		1	61.1347	61.3294	125.976	198.481	403.14	861.886	906.159
		10	146.111	139.837	183.969	252.135	474.854	828.154	803.912
	benzaldhd	20	245.279	231.462	273.683	337.373	630.196	838.275	963.809
		100	451.242	403.03	490.582	537.105	544.932	874.644	891.518
		500	724.782	619.802	693.069	654.187	614.469	1049.39	979.313
		1000	673.592	1039.32	1066.36	684.696	846.603	1269.45	1332.46
						hip
2			0	1	10	20	100	500	1000
		0	57.6468	29.5846	93.6657	260.031	787.618	994.42	1107.54
		1	14.9471	17.9136	89.3049	141.052	782.932	942.564	1014.93
		10	80.6274	109.687	183.812	383.708	775.579	762.771	1053.54
	benzaldhd	20	168.499	180.455	208.099	364.282	871.547	906.674	1023.29
		100	671.152	448.195	632.223	545.79	686.321	1032.79	1086.67
		500	844.714	715.755	1062.13	737.497	997.759	1074.3	1020.77
		1000	1064.44	1020.97	878.665	1065.59	937.049	901.08	1293.07
						hip
3			0	1	10	20	100	500	1000
		0	8.71288	10.555	32.523	43.6953	265.018	445.213	666.856
		1	7.83195	5.35019	28.3027	32.9944	224.911	579.829	752.61
		10	27.9293	30.4814	52.0296	58.4926	219.798	1041.55	840.997
	benzaldhd	20	61.2854	66.4038	84.1228	119.751	259.784	1070.72	1276.57
		100	302.792	292.905	287.208	308.47	439.891	1201.79	1356.98
		500	1140.2	863.167	657.402	720.948	1178.26	1421.82	1474.87
		1000	1019.3	1439.54	1457.52	1439.44	1492.78	1640.5	1810.28

## Sheet: Fig. 3
		Fig 3c										Fig 3d									Fig 3e									Fig 3f											Fig 3g
	Concentration of hippurate	NC	sd	Data Means	Data Sd					Concentration of Cocaine	NC	sd	Data Means	Data Sd					Concentration of benzaldehyde	NC	sd	Data Means	Data Sd					Concentration of benzamide	NC	sd	Data Means	Data Sd					Concentration of biphenyl-2,3-diol	NC	sd	Data Means	Data Sd	only enzyme 1	sd	only enzyme 2	sd
	0	0.01859	0.013555	0.018196	0.003558					0	0.02859	0.012555	0.017033	0.003252					0	0.051592	0.007427	0.07209	0.04227					0	0.051592	0.007427	0.07209	0.04227					0	0.032658	0.004461	0.032591	0.006763	0.032886	0.004461	0.033712	0.014259
	10	0.028282	0.007689	1.20324	0.168961					10	0.025282	0.007689	0.592297	0.475485					10	0.204802	0.034533	0.747988	0.26426					10	0.043164	0.009378	2.76136	0.099712					10	0.039945	0.01463	0.10021	0.03997	0.041163	0.02168	0.040885	0.018025
	100	0.037257	0.004361	3.94356	0.183397					100	0.036257	0.004361	2.63258	0.463412					100	3.19962	0.08219	3.66197	0.166329					100	0.118696	0.023099	4.29947	0.11708					100	0.036436	0.015096	3.45308	0.32505	0.038145	0.023125	0.04936	0.025325
	1000	0.061559	0.009436	4.4143	0.484822					1000	0.055559	0.009436	3.42496	0.582069					1000	4.78476	0.160701	4.32267	0.149633					1000	0.585144	0.079395	3.97713	0.067883					1000	0.026511	0.002102	2.39105	0.332053	0.031618	0.003012	0.030489	0.003325
													Transducer data						NC			Transducer data									Transducer data
				Transducer data									1	2	3				1	2	3	1	2	3							1	2	3							1	2	3
				1	2	3							0.0362124	0.0305794	0.0305794				0.0439914	0.0415773	0.0367489	0.0342006	0.036883	0.0297747							0.0541845	0.0732967	0.135059							0.0405714	0.0537822	0.0496915
				0.0337983	0.0370842	0.0299759							1.4951	0.267905	0.0601529				0.186561	0.218549	0.255566	0.81022	1.00114	0.478876							2.67395	2.87306	2.78333							0.104681	0.0822827	0.159938
				1.4031	1.18153	1.07135							3.5281	2.25121	2.1647				3.30398	3.1419	3.19924	3.83269	3.50188	3.69763							4.42576	4.19246	4.32645							3.17758	3.4086	3.81934
				4.11152	4.00992	3.7555							3.78319	4.09958	2.43837				4.85683	4.92489	4.61883	4.31163	4.20346	4.4992							3.98793	4.06263	3.92711							2.09422	2.3699	2.7553
				4.67804	3.87104	4.74008

## Sheet: Fig. 4
			Fig 4b											Fig 4c											Fig 4d											Fig 4e
	Hippurate	HipO	Data Means	Data Sd	Model							Cocaine	CocE	Data Means	Data Sd	Model							Benzamide	Enzyme	Data Means	Data Sd	Model							Biphenyl	Enzyme	Data Means	Data Sd	Model
	0	0.1	0.00818244	0.00139968	0.0307561							0	0.1	0.00783051	0.00331458	0.0307561							0	0.1	0.0422005	0.00435683	0.0307561							0	0.1	0.0479104	0.0120736	0.0307561
	10	0.1	0.657763	0.0440283	0.0568917							10	0.1	0.569269	0.0562326	0.0558581							10	0.1	1.41968	0.181468	0.580934							10	0.1	0.0355789	0.0125701	0.0307572
	100	0.1	2.57263	0.101714	2.24348							100	0.1	1.57793	0.299357	1.52851							100	0.1	2.22916	0.15122	2.74126							100	0.1	0.0382179	0.0205794	0.0325754
	1000	0.1	3.40759	0.0893772	3.80489							1000	0.1	1.67344	0.294976	2.21612							1000	0.1	2.18053	0.0643076	3.29967							1000	0.1	0.0537402	0.0226867	0.0332617
	0	0.3	0.00811206	0.00282825	0.0307561							0	0.3	0.00703866	0.00199929	0.0307561							0	0.3	0.040713	0.0157998	0.0307561							0	0.3	0.0418406	0.00544404	0.0307561
	10	0.3	1.34141	0.100626	0.668835							10	0.3	1.22031	0.178954	0.801576							10	0.3	2.05352	0.157962	1.60236							10	0.3	0.0342354	0.00946892	0.0307607
	100	0.3	3.28084	0.0599106	3.95271							100	0.3	2.69982	0.120901	3.8862							100	0.3	3.07444	0.067471	3.62095							100	0.3	0.0528286	0.0190289	0.0600459
	1000	0.3	3.80353	0.0734633	4.13883							1000	0.3	2.8555	0.122481	3.97994							1000	0.3	3.02692	0.0151006	3.83854							1000	0.3	0.0426323	0.00621908	0.0714454
	0	1	0.00336096	0.00195845	0.0307561							0	1	0.00823523	0.00562331	0.0307561							0	1	0.0378581	0.0106002	0.0307561							0	1	0.038146	0.00687827	0.0307561
	10	1	2.54224	0.169066	2.06599							10	1	1.44254	0.0707444	3.21817							10	1	2.4779	0.191949	2.89477							10	1	0.0474545	0.0167626	0.0307861
	100	1	3.68595	0.142766	4.08654							100	1	3.42455	0.0356782	4.12607							100	1	3.65904	0.2462	3.94075							100	1	0.584617	0.358084	0.563349
	1000	1	4.33865	0.175289	4.30217							1000	1	3.34734	0.0348983	4.17662							1000	1	3.00773	0.226944	4.01706							1000	1	1.19716	0.0870188	0.737567
	0	3	0.00848159	0.00459283	0.0307561							0	3	0.00834081	0.00117569	0.0307561							0	3	0.0374022	0.00908132	0.0307561							0	3	0.0460151	0.0214173	0.0307561
	10	3	2.49515	0.0211902	2.3673							10	3	1.5679	0.15796	3.65797							10	3	2.51797	0.227217	3.52314							10	3	0.10381	0.0347749	0.0309766
	100	3	4.11199	0.149197	4.10494							100	3	3.82947	0.397351	4.19217							100	3	3.65597	0.557755	4.03521							100	3	2.68622	0.155986	2.65903
	1000	3	4.55382	0.0494795	4.34648							1000	3	3.76301	0.0398568	4.26325							1000	3	3.28497	0.201198	4.08317							1000	3	1.82338	0.729157	2.94486
	0	10	0.00721463	0.00211972	0.0307561							0	10	0.00761935	0.00335635	0.0307561							0	10	0.0336356	0.00845691	0.0307561							0	10	0.0525407	0.00957248	0.0307561
	10	10	2.49063	0.165423	2.41174							10	10	1.6584	0.0614677	3.71768							10	10	1.9286	0.240997	3.78541							10	10	0.114846	0.0452027	0.0321161
	100	10	4.00352	0.0325755	4.10775							100	10	3.63471	0.181058	4.20847							100	10	3.61405	1.07599	4.08346							100	10	2.93038	0.305068	3.78147
	1000	10	4.53309	0.059715	4.35371							1000	10	3.82884	0.237211	4.28533							1000	10	2.92035	0.520516	4.12982							1000	10	2.34696	0.4691	3.85731
1					HipO nM									CocE nM											Enzyme nM											Enzymes nM
			0.1	0.3	1	3	10					0.1	0.3	1	3	10							0.1	0.3	1	3	10							0.1	0.3	1	3	10
		0	0.0198716	0.0175962	0.0145624	0.0180007	0.0175456				0	0.0178996	0.0190625	0.0187592	0.0185063	0.0221469						0	0.0621637	0.0740583	0.0616681	0.0627301	0.0529595						0	0.0727839	0.0631549	0.0546587	0.0509771	0.0600396
	hippurate	10	0.684128	1.36861	2.60479	2.37852	2.58007			cocine	10	0.511756	1.07428	1.38484	1.33913	1.58973					benzamide	10	1.39514	2.08355	2.63311	2.39996	1.64875					biphenyl-2,3-diol	10	0.039224	0.039932	0.0439677	0.0829085	0.0824837
		100	2.36482	3.09142	3.39273	4.01689	3.81494				100	1.19533	2.73141	3.31896	3.50291	3.67331						100	2.3545	3.11718	3.53526	2.98003	2.47104						100	0.0415605	0.0504815	0.352804	2.74936	2.70129
		1000	3.21449	3.68802	4.33362	4.32275	4.40107				1000	1.6551	2.62638	3.25327	3.64171	3.76614						1000	2.11158	2.98244	2.83227	3.11965	2.57944						1000	0.0490654	0.0630133	1.11321	2.04963	2.68989
2					HipO nM									CocE nM											Enzyme nM											Enzymes nM
			0.1	0.3	1	3	10					0.1	0.3	1	3	10							0.1	0.3	1	3	10							0.1	0.3	1	3	10
		0	0.0181018	0.022602	0.0132983	0.016686	0.020984				0	0.0169389	0.0163321	0.0147141	0.0207312	0.0157253						0	0.0576324	0.049915	0.0417729	0.0451005	0.0398612						0	0.067403	0.0525347	0.0466582	0.0858114	0.0654914
	hippurate	10	0.599788	1.18709	2.28119	2.41644	2.31375			cocine	10	0.616575	1.37832	1.46509	1.60995	1.6636					benzamide	10	1.24384	1.86286	2.25673	2.33149	2.1062					biphenyl-2,3-diol	10	0.0506939	0.0583404	0.0735627	0.151161	0.13431
		100	2.54695	3.20392	3.57304	3.78627	3.84699				100	1.72741	2.52945	3.30318	4.11655	3.47884						100	2.05721	2.99858	3.42403	3.9578	3.66114						100	0.0428349	0.0877938	0.995964	2.74533	3.24427
		1000	3.23891	3.70253	3.99788	4.4166	4.36977				1000	1.314	2.86075	3.18683	3.63427	3.84993						1000	2.13983	3.01069	2.86052	3.1479	2.60769						1000	0.0931747	0.0603229	1.18493	2.37673	2.4789
3					HipO nM									CocE nM											Enzyme nM											Enzymes nM
			0.1	0.3	1	3	10					0.1	0.3	1	3	10							0.1	0.3	1	3	10							0.1	0.3	1	3	10
		0	0.0207312	0.0183041	0.0169894	0.0248774	0.0173939				0	0.0228548	0.0200233	0.025383	0.0199221	0.0192142						0	0.0535967	0.0450297	0.0571368	0.0514019	0.055296						0	0.0500566	0.0566412	0.0601105	0.0478618	0.0783772
	hippurate	10	0.641351	1.33402	2.45432	2.41002	2.29817			cocine	10	0.542651	1.08914	1.33038	1.59144	1.54725					benzamide	10	1.59955	2.1627	2.47168	2.7483	1.98549					biphenyl-2,3-diol	10	0.0639337	0.0516143	0.0713679	0.121141	0.170986
		100	2.51585	3.16732	3.66097	4.04778	3.87733				100	1.64661	2.53223	3.25348	3.41968	3.32735						100	2.21573	3.00623	3.88792	3.90031	4.58227						100	0.0772444	0.0664826	0.425375	2.48159	2.75127
		1000	3.37346	3.57405	4.17075	4.3812	4.29014				1000	1.8747	2.7533	3.21363	3.57218	3.42125						1000	2.23251	2.9886	3.2323	3.47572	3.4801						1000	0.0652082	0.0513311	1.2837	1.00354	1.80629

## Sheet: Fig. 5
			Fig 5b											Fig 5d
	HipO	CocE	Data Means	Data Sd	Model							Cocaine	Hippurate	Data Means	Data Sd	Model
	0	0	0.0155754	0.00744527	0.0307561							0	0	0.0289078	0.0122985	0.0307561
	0	0.1	0.736306	0.0665589	1.52851							1	0	2.50705	0.2916	0.0728293
	0	0.3	2.71275	0.203334	3.8862							10	0	3.72228	0.277747	3.65797
	0	1	3.92735	0.235056	4.12607							20	0	4.23505	0.297134	4.00217
	0	3	4.39661	0.237871	4.19217							100	0	4.25802	0.432551	4.19217
	0	10	4.41545	0.138692	4.20847							500	0	4.37154	0.383339	4.2571
	0.1	0	2.00357	0.359536	2.24348							1000	0	4.20253	0.29124	4.26325
	0.1	0.1	2.59511	0.244601	3.20308							0	1	0.143079	0.0222196	0.0438273
	0.1	0.3	3.30445	0.32275	3.95396							1	1	2.45615	0.216234	0.13633
	0.1	1	4.15055	0.527427	4.13491							10	1	3.71736	0.317395	3.67414
	0.1	3	4.37187	0.343635	4.20007							20	1	4.03132	0.251051	4.00388
	0.1	10	4.44331	0.135122	4.21628							100	1	4.10884	0.044408	4.19264
	0.3	0	3.40846	0.536827	3.95271							500	1	4.26929	0.389383	4.25755
	0.3	0.1	3.80703	0.303316	3.98346							1000	1	4.13736	0.65555	4.2637
	0.3	0.3	3.88726	0.343854	4.05847							0	10	2.70082	0.421545	2.06599
	0.3	1	4.20769	0.168634	4.16847							1	10	3.28219	0.370287	2.28824
	0.3	3	4.5494	0.176678	4.2313							10	10	4.32681	0.154768	3.83457
	0.3	10	4.88707	0.18654	4.24728							20	10	4.06705	0.239037	4.02561
	1	0	4.27207	0.289523	4.08654							100	10	4.48166	0.525729	4.19943
	1	0.1	4.51903	0.154031	4.09427							500	10	4.35104	0.0858277	4.26415
	1	0.3	4.21439	0.170785	4.12634							1000	10	4.41311	0.456722	4.27029
	1	1	4.54199	0.294441	4.21784							0	20	3.55637	0.0887882	3.43685
	1	3	4.57544	0.142015	4.27915							1	20	3.84521	0.246862	3.48806
	1	10	4.78379	0.191234	4.29495							10	20	3.62736	0.654755	3.93534
	3	0	4.50312	0.156922	4.10494							20	20	4.01153	0.332617	4.04757
	3	0.1	5.07669	0.0495462	4.11182							100	20	4.22232	0.260699	4.20841
	3	0.3	4.73401	0.140251	4.14165							500	20	4.13086	0.494862	4.2729
	3	1	4.76746	0.290807	4.23142							1000	20	4.02405	0.790206	4.27904
	3	3	5.0405	0.101782	4.29251							0	100	4.30839	0.339627	4.08654
	3	10	5.02192	0.164872	4.30827							1	100	4.38766	0.181297	4.0877
	10	0	4.86534	0.0395193	4.10775							10	100	4.3873	0.117916	4.11346
	10	0.1	4.92018	0.0408646	4.11454							20	100	4.2785	0.507365	4.14591
	10	0.3	4.91874	0.0237166	4.14409							100	100	4.55336	0.182268	4.27915
	10	1	4.80531	0.0140498	4.23364							500	100	4.13378	0.321062	4.34269
	10	3	4.80685	0.179771	4.29469							1000	100	4.26711	0.197037	4.34877
	10	10	4.9964	0.0916009	4.31045							0	500	4.37261	0.300745	4.25394
												1	500	4.46068	0.56314	4.25474
												10	500	4.31504	0.353094	4.2741
												20	500	4.82027	0.343364	4.30194
												100	500	4.4796	0.230513	4.43007
												500	500	4.06151	0.432881	4.4931
												1000	500	4.24771	0.583113	4.49915
												0	1000	4.46908	0.417658	4.30217
												1	1000	4.30875	0.491154	4.30296
												10	1000	4.45466	0.656678	4.32217
												20	1000	4.48157	0.497382	4.34986
												100	1000	4.33888	0.231014	4.47769
												500	1000	4.46813	0.330221	4.54067
												1000	1000	4.1226	0.422811	4.54671
				hipO												hippurate
1		0	0.1	0.3	1	3	10			1			0	1	10	20	100	500	1000
	0	0.00753538	1.66054	3.18318	3.4618	3.7313	4.16915					0	0.0402325	0.124363	2.81127	3.65874	4.03612	4.66124	4.89888
	0.1	0.574894	2.14121	3.11352	4.02971	4.33272	4.28267					1	2.56638	2.55896	3.53974	4.01422	4.58578	4.58686	4.40787
cocE	0.3	2.13784	3.15892	3.28426	3.52417	4.10464	4.22085					10	4.02637	3.59875	4.29772	3.01261	4.34707	4.59642	5.05498
	1	3.38951	4.09091	3.49476	3.67046	4.11805	4.1496				cocain	20	4.57577	4.28198	3.8059	4.26384	3.74528	4.43567	4.66357
	3	4.0087	3.86479	3.96226	3.81407	4.43975	3.99228					100	3.8135	4.06106	4.07975	3.94984	4.52731	4.36075	4.51033
	10	3.72119	3.8863	4.38265	4.2853	4.49611	4.3998					500	4.79759	4.71891	4.43308	3.56299	3.77005	3.61743	4.30156
												1000	4.28502	3.65847	4.3561	4.9046	4.30317	3.79124	4.35405
				hipO												hippurate
2		0	0.1	0.3	1	3	10			2			0	1	10	20	100	500	1000
	0	0.0124977	2.06702	2.40648	3.95503	3.93647	4.18771					0	0.0306661	0.137237	3.05615	3.51006	4.68896	4.06106	4.06473
	0.1	0.641549	2.48098	3.15395	3.9021	4.41628	4.21301					1	2.76442	2.60179	2.85785	3.9595	4.23004	4.95002	3.77559
cocE	0.3	2.44649	2.77621	3.09771	3.80279	4.19347	4.26074					10	3.65847	4.07698	4.49405	4.31587	4.52007	3.91882	3.75333
	1	3.59027	3.4343	3.61135	4.17809	4.36121	4.15518				cocain	20	4.0996	3.77988	4.27501	4.13616	4.7553	5.09602	4.86232
	3	3.6002	4.01035	3.75715	3.97262	4.2646	4.14599					100	4.28306	4.14886	4.2886	4.46938	4.38552	4.74528	4.43013
	10	3.76107	3.69963	4.06145	3.95607	4.23862	4.28175					500	4.26249	4.04497	4.35816	4.35977	4.25355	4.48225	4.84846
												1000	3.87895	3.86911	3.98757	3.79088	4.05454	4.0473	4.37917
				hipO												hippurate
3		0	0.1	0.3	1	3	10			3			0	1	10	20	100	500	1000
	0	0.0202781	1.45794	3.23188	3.63983	3.98689	4.23525					0	0.0158248	0.167635	2.23505	3.50031	4.20009	4.39553	4.44363
	0.1	0.689212	2.09428	3.58562	3.76401	4.39012	4.23838					1	2.19034	2.20769	3.44899	3.56191	4.34716	3.84515	4.74278
cocE	0.3	2.43662	2.61723	3.67874	3.58041	3.95411	4.24873					10	3.48198	3.47635	4.18865	3.5536	4.29477	4.42986	4.55565
	1	3.18471	3.21693	3.78392	3.9067	3.85952	4.13196				cocain	20	4.02977	4.0321	4.12025	3.6346	4.33491	4.9291	3.91882
	3	3.77008	3.43981	4.05501	4.05514	4.34111	4.30246					100	4.67751	4.11658	5.07662	4.24774	4.74725	4.33277	4.07617
	10	3.94548	3.91393	4.20425	4.13968	4.26264	4.24977					500	4.05454	4.04399	4.26187	4.46983	4.37774	4.08485	4.25436
												1000	4.44363	4.88449	4.89566	3.37667	4.44363	4.9046	3.6346

## Sheet: Fig. 6
									Fig 6c																					Fig 6d
		Empty	H	C	B	F	HC	HB	HF	CB	BF	CF	HCB	HCF	HBF	CBF	HCBF						Empty	H	C	B	F	HC	HB	HF	CB	BF	CF	HCB	HCF	HBF	CBF	HCBF
	Data Means	0.035304	3.88545	3.24983	3.73988	3.13626	4.18824	3.97957	3.91595	3.54233	3.79809	3.51311	4.07571	3.98986	3.72936	4.0341	3.89792					Data Means	0.022609	1.18253	0.610832	3.82764	3.41195	1.7696	3.70337	3.27184	3.67648	3.8378	2.9829	3.58539	3.55855	3.84273	3.86046	3.84058
	Data Sd	0.012647	0.224492	0.164483	0.05422	0.14312	0.139133	0.173847	0.217096	0.016789	0.066124	0.064933	0.04238	0.028954	0.208663	0.204885	0.056789					Data Sd	0.00315	0.097834	0.04898	0.100457	0.09547	0.135243	0.050647	0.092088	0.174047	0.04878	0.048738	0.184831	0.387636	0.124697	0.107688	0.147427
	Model	0.0307561435577849	4.12606656849739	4.08654164331305	3.94075294149016	3.78146507270607	4.2178417281617	4.16667903537404	4.1535358879735	4.1330352706629	4.04111973849995	4.11868545369628	4.25481654344573	4.24253751407664	4.19226127860961	4.1600418007154	4.27923889568576					Model	0.0307561435577849	1.52850911478862	0.0874951181769892	3.94075294149016	3.78146507270607	1.84515671973946	3.9749354664424	3.87366620345265	3.94739701632846	4.04111973849995	3.80078972620523	3.97965207156987	3.88501043634454	4.0530838122063	4.04326124317119	4.05494186068752
	1	0.0600916	4.32382	3.3456	3.84819	3.41223	3.97394	4.32187	4.30579	3.55562	3.88402	3.63479	4.07068	3.99737	4.14625	3.93705	3.99347					1	0.0231353	1.09667	0.627807	3.8512	3.30204	1.80192	3.66033	3.16758	3.52032	3.8358	3.03913	3.71607	3.36078	3.94419	3.74574	3.67182
	2	0.0433411	4.18869	3.02516	3.79854	3.20844	4.23481	4.09787	4.27642	3.57568	3.754	3.61324	4.14647	3.94389	3.95441	3.6408	3.99887					2	0.0254638	1.28904	0.649065	3.71749	3.4742	1.62112	3.6906	3.34207	3.64501	3.88755	2.95666	3.66619	3.3097	3.70352	3.95936	3.90558
	3	0.0353038	3.88545	3.24983	3.73988	3.13626	4.18824	3.97957	3.91595	3.54233	3.79809	3.51311	4.07572	3.98986	3.72936	4.0341	3.89792					3	0.0192293	1.16187	0.555622	3.91422	3.45963	1.88575	3.75918	3.30587	3.86412	3.79005	2.9529	3.37392	4.00518	3.88049	3.87629	3.94434

## Sheet: Supp. Fig. S1
	benzoate concentration	Mean	sd
	0	176.722	14.4012
	1	175.554	8.97607
	10	186.516	5.7008
	20	175.824	11.7473
	100	176.352	6.87118
	200	186.899	22.2916
	500	229.174	24.9362
	1000	256.361	26.2748
	1	2	3
	172.275	165.069	192.822
	166.797	184.734	175.132
	194.208	184.968	195.372
	160.071	164.858	142.544
	174.78	183.874	170.404
	184.485	210.3	165.913
	215.187	257.964	214.371
	275.947	266.634	226.502

## Sheet: Supp. Fig. S2
					max signal
			benzoate actuator with benzoate input		transducer		adder
		hippurate	2702.14	8.75755	2691.25	555.375	1478.61	287.917
	input	benzaldehyde	2702.14	8.75755	2103.43	74.1348	1478.61	287.917
		cocaine	2702.14	8.75755	1329.62	76.5407
				benzoate actuator				hippurate transducer				benzaldehyde transducer				cocaine transducer				adder
			1	2	3		1	2	3		1	2	3		1	2	3		1	2	3
			2692.43	2704.54	2709.44		2050.8	3039.95	2982.99		2105.68	2098.66	2105.95		1252.85	1405.93	1330.07		1332.46	1293.07	1810.28

## Sheet: Supp. Fig. S3
	hip	benzal	Mean	sd
	0	0	47.515	34.8585
	0	1	27.9712	28.9399
	0	10	84.8892	59.2059
	0	20	158.354	92.4153
	0	100	475.062	185.332
	0	500	903.233	213.803
	0	1000	919.111	213.819
	1	0	30.0588	19.7452
	1	1	28.1977	29.3724
	1	10	93.3351	56.4819
	1	20	159.44	84.5118
	1	100	381.377	79.8772
	1	500	732.908	122.586
	1	1000	1166.61	236.542
	10	0	86.2145	50.3808
	10	1	81.1944	49.339
	10	10	139.937	76.1301
	10	20	188.635	96.2674
	10	100	470.004	173.425
	10	500	804.201	224.085
	10	1000	1134.18	295.328
	20	0	175.069	115.394
	20	1	124.176	84.0242
	20	10	231.445	163.592
	20	20	273.802	134.089
	20	100	463.788	134.58
	20	500	704.211	44.1048
	20	1000	1063.24	377.376
	100	0	597.298	288.778
	100	1	470.327	285.014
	100	10	490.077	278.203
	100	20	587.176	308.142
	100	100	557.048	123.661
	100	500	930.162	287.909
	100	1000	1092.14	349.894
	500	0	862.962	369.971
	500	1	794.76	190.456
	500	10	877.49	145.788
	500	20	938.556	119.456
	500	100	1036.41	163.604
	500	500	1181.84	208.206
	500	1000	1270.34	369.709
	1000	0	886.953	220.345
	1000	1	891.235	131.797
	1000	10	899.482	134.698
	1000	20	1087.89	166.085
	1000	100	1111.72	233.74
	1000	500	1158.32	274.925
	1000	1000	1478.61	287.917
						hip
1			0	1	10	20	100	500	1000
		0	76.1852	50.0368	132.455	221.482	739.259	1149.25	886.457
		1	61.1347	61.3294	125.976	198.481	403.14	861.886	906.159
		10	146.111	139.837	183.969	252.135	474.854	828.154	803.912
	benzaldhd	20	245.279	231.462	273.683	337.373	630.196	838.275	963.809
		100	451.242	403.03	490.582	537.105	544.932	874.644	891.518
		500	724.782	619.802	693.069	654.187	614.469	1049.39	979.313
		1000	673.592	1039.32	1066.36	684.696	846.603	1269.45	1332.46
						hip
2			0	1	10	20	100	500	1000
		0	57.6468	29.5846	93.6657	260.031	787.618	994.42	1107.54
		1	14.9471	17.9136	89.3049	141.052	782.932	942.564	1014.93
		10	80.6274	109.687	183.812	383.708	775.579	762.771	1053.54
	benzaldhd	20	168.499	180.455	208.099	364.282	871.547	906.674	1023.29
		100	671.152	448.195	632.223	545.79	686.321	1032.79	1086.67
		500	844.714	715.755	1062.13	737.497	997.759	1074.3	1020.77
		1000	1064.44	1020.97	878.665	1065.59	937.049	901.08	1293.07
						hip
3			0	1	10	20	100	500	1000
		0	8.71288	10.555	32.523	43.6953	265.018	445.213	666.856
		1	7.83195	5.35019	28.3027	32.9944	224.911	579.829	752.61
		10	27.9293	30.4814	52.0296	58.4926	219.798	1041.55	840.997
	benzaldhd	20	61.2854	66.4038	84.1228	119.751	259.784	1070.72	1276.57
		100	302.792	292.905	287.208	308.47	439.891	1201.79	1356.98
		500	1140.2	863.167	657.402	720.948	1178.26	1421.82	1474.87
		1000	1019.3	1439.54	1457.52	1439.44	1492.78	1640.5	1810.28

## Sheet: Supp. Fig. S4
		actuator with benzoate		transducer + actuator with cocaine		transducer + actuator with benzoate
	input concentration	Mean	SD	Mean	SD	Mean	SD
	500	2401.96	116.823	1208.37	175.431	2349.45	324.022
	1000	2702.14	58.7575	1329.62	76.5407	2362.28	346.682
		actuator with benzoate			transducer + actuator with cocaine			transducer + actuator with benzoate
	input concentration	1	2	3	1	2	3	1	2	3
	500	2506.5	2275.86	2423.53	1228.7	1023.66	1372.76	2729.73	2189.84	2149.37
	1000	2692.43	2704.54	2709.44	1252.85	1405.93	1330.07	2743.49	2059.15	2304.76

[truncated: 7 more sheets: Supp. Fig. S5, Supp. Fig. S6, Supp. Fig. S7, Supp. Fig. S8, Supp. Fig. S9, Supp. Fig. S12, Supp. Fig. S13]
